# Supplementary material for: Temporal Variability of Zooplankton (2000-2013) in the Levantine Sea: Significant Changes Associated to the 2005-2010 EMT-like Event?
Source: PLoS One. 2016 Jul 26;11(7):e0158484. doi: 10.1371/journal.pone.0158484 (PMC4961430; doi:10.1371/journal.pone.0158484)
Supplement: S1 Table — (CSV) [file pone.0158484.s001.csv]

STATION B2, Lebanon
LATITUDE	34�14,856
LONGITUDE	35�36,067
Date	Month	Year	Depth	Temperature (�C)	Salinity	Density
1/30/2000	1	2000	0	18.1	39.231	1028.492397
1/30/2000	1	2000	20	18.1	39.28	1028.53001
1/30/2000	1	2000	40	18.2	39.215	1028.454656
1/30/2000	1	2000	60	18.2	39.243	1028.476145
1/30/2000	1	2000	80	18.1	39.243	1028.501608
2/29/2000	2	2000	0	17.2	39.027	1028.560847
2/29/2000	2	2000	20	17.2	39.024	1028.55854
2/29/2000	2	2000	40	17.2	39.015	1028.551619
2/29/2000	2	2000	60	17.2	39.011	1028.548543
2/29/2000	2	2000	80	17.2	39.011	1028.548543
3/31/2000	3	2000	0	17.2	39.071	1028.594684
3/31/2000	3	2000	20	17.2	39.071	1028.594684
3/31/2000	3	2000	40	17.2	39.071	1028.594684
3/31/2000	3	2000	60	17.2	39.099	1028.616216
3/31/2000	3	2000	80	17.1	39.099	1028.640805
5/1/2000	5	2000	0	20.16821926	39.06827123	1027.824446
5/1/2000	5	2000	20	19.16821926	39.11797671	1028.129515
5/1/2000	5	2000	40	18.33565926	39.11797671	1028.345547
5/1/2000	5	2000	60	17.92713185	39.18244178	1028.498924
5/1/2000	5	2000	80	17.62713185	39.18244178	1028.574338
6/1/2000	6	2000	0	23.71370049	39.09151525	1026.830439
6/1/2000	6	2000	20	22.95644059	39.17038644	1027.114864
6/1/2000	6	2000	40	20.64192078	39.09378845	1027.714593
6/1/2000	6	2000	60	19.21370049	39.12520766	1028.123085
6/1/2000	6	2000	80	17.99668234	39.10255191	1028.419997
7/1/2000	7	2000	0	27	39.407	1026.043707
7/1/2000	7	2000	20	26.9	39.407	1026.076133
7/1/2000	7	2000	40	25.9	39.123	1026.181449
7/1/2000	7	2000	60	22.5	39.207	1027.2759
7/1/2000	7	2000	80	18.8	39.123	1028.229625
8/1/2000	8	2000	0	29	39.28653277	1025.289115
8/1/2000	8	2000	20	27.77209371	39.24843965	1025.671271
8/1/2000	8	2000	40	25.88976869	39.08726987	1026.157654
8/1/2000	8	2000	60	21.36325623	39.07282325	1027.498135
8/1/2000	8	2000	80	18.65511566	39.07091859	1028.227262
9/1/2000	9	2000	0	29	39.51	1025.457355
9/1/2000	9	2000	20	28.5	39.37	1025.520631
9/1/2000	9	2000	40	27.2	39.195	1025.818586
9/1/2000	9	2000	60	21.8	39.067	1027.370301
9/1/2000	9	2000	80	18	39.06	1028.386489
10/1/2000	10	2000	0	27	39.511	1026.122254
10/1/2000	10	2000	20	26.9	39.37	1026.048185
10/1/2000	10	2000	40	26.8	39.455	1026.144749
10/1/2000	10	2000	60	21	39.379	1027.833267
10/1/2000	10	2000	80	18.8	38.97	1028.112362
11/1/2000	11	2000	0	23.7	39.531	1027.168293
11/1/2000	11	2000	20	23.4	39.51	1027.241936
11/1/2000	11	2000	40	22.6	39.391	1027.386868
11/1/2000	11	2000	60	19.5	39.007	1027.956882
11/1/2000	11	2000	80	17.6	39.06	1028.487039
12/2/2000	12	2000	0	21	39.431	1027.872956
12/2/2000	12	2000	20	20.9	39.431	1027.900755
12/2/2000	12	2000	40	20.9	39.431	1027.900755
12/2/2000	12	2000	60	20.9	39.407	1027.882434
12/2/2000	12	2000	80	20.9	39.51	1027.961066
1/2/2001	1	2001	0	19.5	39.395	1028.253859
1/2/2001	1	2001	20	19.4	39.39	1028.276602
1/2/2001	1	2001	40	19.4	39.383	1028.271243
1/2/2001	1	2001	60	19.2	39.331	1028.284304
1/2/2001	1	2001	80	19.1	39.331	1028.310617
2/1/2001	2	2001	0	18.81391835	39.32486721	1028.380734
2/1/2001	2	2001	20	18.79014965	39.3252034	1028.387177
2/1/2001	2	2001	40	18.79014965	39.32506422	1028.38707
2/1/2001	2	2001	60	18.74261224	39.38283728	1028.443718
2/1/2001	2	2001	80	18.64261224	39.39884585	1028.481934
3/4/2001	3	2001	0	18.4	39.115	1028.326776
3/4/2001	3	2001	20	18	39.159	1028.462494
3/4/2001	3	2001	40	18	39.159	1028.462494
3/4/2001	3	2001	60	18	39.147	1028.453281
3/4/2001	3	2001	80	17.9	39.147	1028.47856
4/4/2001	4	2001	0	19.1	39.011	1028.065494
4/4/2001	4	2001	20	18.8	38.975	1028.116194
4/4/2001	4	2001	40	18.4	39.007	1028.243933
4/4/2001	4	2001	60	18.3	39.031	1028.287939
4/4/2001	4	2001	80	18.1	39.031	1028.338882
5/5/2001	5	2001	0	21.24219581	39.13082908	1027.576313
5/5/2001	5	2001	20	19.93804152	39.06872107	1027.886976
5/5/2001	5	2001	40	19.20332343	39.0605549	1028.076305
5/5/2001	5	2001	60	18.76860533	39.0069003	1028.148791
5/5/2001	5	2001	80	18.16694362	39.0069003	1028.303373
6/4/2001	6	2001	0	25.59957233	39.19070204	1026.327309
6/4/2001	6	2001	20	22.95712833	39.20205255	1027.13874
6/4/2001	6	2001	40	21.495499	39.13754664	1027.510277
6/4/2001	6	2001	60	19.98285133	39.11013401	1027.906569
6/4/2001	6	2001	80	19.463666	39.13189715	1028.062121
7/5/2001	7	2001	0	28	39.327	1025.655079
7/5/2001	7	2001	20	27.4	39.311	1025.840812
7/5/2001	7	2001	40	26	39.195	1026.204261
7/5/2001	7	2001	60	21.4	39.079	1027.492522
7/5/2001	7	2001	80	19.93643817	39.18068509	1027.973028
8/5/2001	8	2001	0	29.53048649	39.09742703	1024.966
8/5/2001	8	2001	20	29.16005946	39.09060995	1025.087305
8/5/2001	8	2001	40	27.30091351	39.16745124	1025.764873
8/5/2001	8	2001	60	23.77225405	39.03920735	1026.773185
8/5/2001	8	2001	80	19.85360108	39.16854541	1027.986029
9/5/2001	9	2001	0	28.7	39.379	1025.460154
9/5/2001	9	2001	20	28.6	39.367	1025.484779
9/5/2001	9	2001	40	28.2	38.935	1025.293121
9/5/2001	9	2001	60	21.2	38.943	1027.444842
9/5/2001	9	2001	80	19.77076399	39.15640572	1027.998971
10/5/2001	10	2001	0	27.33943533	39.47065909	1025.981144
10/5/2001	10	2001	20	27.38265267	39.47011648	1025.966586
10/5/2001	10	2001	40	26.76782667	39.29017899	1026.03062
10/5/2001	10	2001	60	21.629652	38.96018608	1027.337201
10/5/2001	10	2001	80	19.6879269	39.14426604	1028.011854
11/5/2001	11	2001	0	24.9	39.319	1026.64228
11/5/2001	11	2001	20	24.9	39.463	1026.751413
11/5/2001	11	2001	40	24.7	39.447	1026.800921
11/5/2001	11	2001	60	24.4	39.897	1027.234194
11/5/2001	11	2001	80	19.60508981	39.13212636	1028.024677
12/6/2001	12	2001	0	22.49772555	39.23756697	1027.299822
12/6/2001	12	2001	20	22.53844206	39.31316322	1027.345534
12/6/2001	12	2001	40	22.4198751	39.29879188	1027.36898
12/6/2001	12	2001	60	22.24202465	39.57533952	1027.630933
12/6/2001	12	2001	80	19.52225272	39.11998668	1028.037441
1/5/2002	1	2002	0	19	39.119	1028.174415
1/5/2002	1	2002	20	19.1	39.095	1028.129834
1/5/2002	1	2002	40	19.1	39.083	1028.120642
1/5/2002	1	2002	60	19.1	39.107	1028.139026
1/5/2002	1	2002	80	19.43941563	39.107847	1028.050145
2/5/2002	2	2002	0	17.9	38.975	1028.346487
2/5/2002	2	2002	20	17.7	38.979	1028.399807
2/5/2002	2	2002	40	17.7	39.019	1028.430533
2/5/2002	2	2002	60	17.7	39.059	1028.461261
2/5/2002	2	2002	80	19.35657854	39.09570732	1028.06279
3/8/2002	3	2002	0	17.6088384	38.9751803	1028.419663
3/8/2002	3	2002	20	17.66707072	38.96449747	1028.396906
3/8/2002	3	2002	40	17.62530304	38.98487878	1028.423003
3/8/2002	3	2002	60	17.62530304	39.02892727	1028.456845
3/8/2002	3	2002	80	19.27374146	39.08356764	1028.075374
4/8/2002	4	2002	0	18.65	38.867	1028.072255
4/8/2002	4	2002	20	18.4	38.927	1028.182571
4/8/2002	4	2002	40	17.7	38.103	1027.727068
4/8/2002	4	2002	60	17.6	39.131	1028.541593
4/8/2002	4	2002	80	19.19090437	39.07142796	1028.087899
5/8/2002	5	2002	0	21.31861143	38.95239557	1027.418823
5/8/2002	5	2002	20	20.67721509	38.95831171	1027.601438
5/8/2002	5	2002	40	19.33674834	38.7975506	1027.839781
5/8/2002	5	2002	60	18.24046674	39.10253481	1028.358029
5/8/2002	5	2002	80	19.10806728	39.05928828	1028.100364
6/8/2002	6	2002	0	24.53275867	39.14936485	1026.626526
6/8/2002	6	2002	20	23.66396	39.12510901	1026.870829
6/8/2002	6	2002	40	20	39.09275973	1027.88866
6/8/2002	6	2002	60	19.46318133	39.04421691	1027.995138
6/8/2002	6	2002	80	19.02523019	39.0471486	1028.112768
7/9/2002	7	2002	0	28.3	39.199	1025.458728
7/9/2002	7	2002	20	27.8	39.239	1025.654937
7/9/2002	7	2002	40	23.4	38.951	1026.817215
7/9/2002	7	2002	60	21	38.939	1027.497487
7/9/2002	7	2002	80	19.20162415	39.03500892	1028.057189
8/9/2002	8	2002	0	29.5	39.351	1025.167182
8/9/2002	8	2002	20	29	39.351	1025.337647
8/9/2002	8	2002	40	29	39.323	1025.316568
8/9/2002	8	2002	60	23.2	38.971	1026.891602
8/9/2002	8	2002	80	19.5	39.02286924	1027.969027
9/8/2002	9	2002	0	28.9	39.555	1025.525138
9/8/2002	9	2002	20	28.4	39.555	1025.693564
9/8/2002	9	2002	40	23.5	39.64	1027.310925
9/8/2002	9	2002	60	20.3	38.939	1027.689872
9/8/2002	9	2002	80	18.8	39.01072956	1028.143577
10/9/2002	10	2002	0	26.6	39.652	1026.358134
10/9/2002	10	2002	20	26.3	39.64	1026.445315
10/9/2002	10	2002	40	21.5	38.907	1027.33325
10/9/2002	10	2002	60	19	38.983	1028.070223
10/9/2002	10	2002	80	18.5	39	1028.212887
11/9/2002	11	2002	0	24.72153524	39.59972968	1026.910093
11/9/2002	11	2002	20	24.50320762	39.59753036	1026.975438
11/9/2002	11	2002	40	23.6234819	39.45665512	1027.13474
11/9/2002	11	2002	60	23.08361905	39.4599667	1027.297622
11/9/2002	11	2002	80	22.91030857	39.4630824	1027.350992
12/10/2002	12	2002	0	21	39.519	1027.940125
12/10/2002	12	2002	20	21	39.42	1027.864561
12/10/2002	12	2002	40	21	39.433	1027.874483
12/10/2002	12	2002	60	21	39.385	1027.837847
12/10/2002	12	2002	80	21	39.36	1027.818766
1/9/2003	1	2003	0	19.5	39.223	1028.122201
1/9/2003	1	2003	20	19.5	39.219	1028.11914
1/9/2003	1	2003	40	19.5	39.247	1028.140572
1/9/2003	1	2003	60	19.5	39.283	1028.168127
1/9/2003	1	2003	80	18.5	39.283	1028.429931
2/9/2003	2	2003	0	17.6	38.495	1028.052987
2/9/2003	2	2003	20	18.4	39.171	1028.369733
2/9/2003	2	2003	40	18.4	39.163	1028.363596
2/9/2003	2	2003	60	18.4	39.211	1028.400418
2/9/2003	2	2003	80	18.06285577	39.23090698	1028.501761
3/12/2003	3	2003	0	17.6	38.2006192	1027.826889
3/12/2003	3	2003	20	17.68831015	38.99243055	1028.41305
3/12/2003	3	2003	40	17.68831015	39.11124074	1028.504321
3/12/2003	3	2003	60	17.68831015	39.14630092	1028.531256
3/12/2003	3	2003	80	17.53601189	39.16812475	1028.586089
4/11/2003	4	2003	0	18.3	39.007	1028.269526
4/11/2003	4	2003	20	18.2	39.187	1028.433168
4/11/2003	4	2003	40	17.2	39.199	1028.693121
4/11/2003	4	2003	60	17.4	39.211	1028.652878
4/11/2003	4	2003	80	17.3	39.211	1028.677657
5/12/2003	5	2003	0	21.5	38.603	1027.101532
5/12/2003	5	2003	20	18.5	39.103	1028.291878
5/12/2003	5	2003	40	18	39.115	1028.428714
5/12/2003	5	2003	60	17.5	39.131	1028.566529
5/12/2003	5	2003	80	17.5	39.05	1028.504278
6/12/2003	6	2003	0	25.7	39.099	1026.226353
6/12/2003	6	2003	20	24.2	39.119	1026.704802
6/12/2003	6	2003	40	23	39.059	1027.017384
6/12/2003	6	2003	60	21.2	38.975	1027.46925
6/12/2003	6	2003	80	18.42576271	38.95742373	1028.199301
7/13/2003	7	2003	0	28.6	39.287	1025.424516
7/13/2003	7	2003	20	28.1	39.159	1025.495211
7/13/2003	7	2003	40	27.3	39.159	1025.758792
7/13/2003	7	2003	60	24.3	39.971	1027.320885
7/13/2003	7	2003	80	19.3	38.87	1027.904935
8/12/2003	8	2003	0	29.6	39.307	1025.099781
8/12/2003	8	2003	20	28.7	39.18	1025.310277
8/12/2003	8	2003	40	26	39.111	1026.140727
8/12/2003	8	2003	60	20.1	38.879	1027.698244
8/12/2003	8	2003	80	18.86603394	38.82660339	1027.985319
9/12/2003	9	2003	0	28.2	39.495	1025.715197
9/12/2003	9	2003	20	27.8	39.23	1025.648149
9/12/2003	9	2003	40	20.8	38.927	1027.543699
9/12/2003	9	2003	60	19.6	38.911	1027.856834
9/12/2003	9	2003	80	18.4	38.78	1028.069826
10/13/2003	10	2003	0	26.4	39.399	1026.231103
10/13/2003	10	2003	20	26.2	39.18	1026.129386
10/13/2003	10	2003	40	26.1	39.191	1026.169507
10/13/2003	10	2003	60	20.2	38.42	1027.320456
10/13/2003	10	2003	80	18.8	38.78	1027.966755
11/13/2003	11	2003	0	24	39.54	1027.084826
11/13/2003	11	2003	20	23.8	39.25006245	1026.924948
11/13/2003	11	2003	40	23.8	39.516	1027.12688
11/13/2003	11	2003	60	23.7	39.559	1027.189559
11/13/2003	11	2003	80	21.6	39.02544457	1027.395322
12/13/2003	12	2003	0	20.80580303	39.38963902	1027.895287
12/13/2003	12	2003	20	20.917432	39.31715465	1027.809011
12/13/2003	12	2003	40	20.60580303	39.35005757	1027.920245
12/13/2003	12	2003	60	20.42789578	39.35955746	1027.976316
12/13/2003	12	2003	80	19.88604065	39.26048372	1028.047625
1/13/2004	1	2004	0	18.7	39	1028.161282
1/13/2004	1	2004	20	18.7	39	1028.161282
1/13/2004	1	2004	40	18.7	39	1028.161282
1/13/2004	1	2004	60	18.7	39	1028.161282
1/13/2004	1	2004	80	18.7	39	1028.161282
2/13/2004	2	2004	0	17.48707556	38.87794948	1028.375272
2/13/2004	2	2004	20	17.41126778	38.87794948	1028.394079
2/13/2004	2	2004	40	17.41126778	38.87794948	1028.394079
2/13/2004	2	2004	60	17.41126778	38.86885254	1028.387088
2/13/2004	2	2004	80	17.41126778	38.87491717	1028.391749
3/15/2004	3	2004	0	16.9	38.667	1028.357328
3/15/2004	3	2004	20	17	38.659	1028.32683
3/15/2004	3	2004	40	17	38.675	1028.339137
3/15/2004	3	2004	60	16.95	38.733	1028.395939
3/15/2004	3	2004	80	16.9	38.803	1028.461963
4/14/2004	4	2004	0	20.1	38.388	1027.323002
4/14/2004	4	2004	20	17.6	38.767	1028.261929
4/14/2004	4	2004	40	17.1	38.827	1028.4316
4/14/2004	4	2004	60	17	38.887	1028.502213
4/14/2004	4	2004	80	16.8	38.975	1028.618617
5/15/2004	5	2004	0	21	38.879	1027.451705
5/15/2004	5	2004	20	21	38.863	1027.439497
5/15/2004	5	2004	40	20.9	38.863	1027.467212
5/15/2004	5	2004	60	20.4	38.851	1027.595408
5/15/2004	5	2004	80	19.2	38.835	1027.904459
6/15/2004	6	2004	0	25.2	39.047	1026.343299
6/15/2004	6	2004	20	25	39.027	1026.390134
6/15/2004	6	2004	40	21	38.807	1027.396769
6/15/2004	6	2004	60	19.9	38.771	1027.669554
6/15/2004	6	2004	80	19	38.847	1027.96604
7/15/2004	7	2004	0	28.9	39.167	1025.232989
7/15/2004	7	2004	20	27.6	39.107	1025.621271
7/15/2004	7	2004	40	24.2	38.919	1026.553078
7/15/2004	7	2004	60	24.4	38.835	1026.428652
7/15/2004	7	2004	80	20.1	38.867	1027.689072
8/15/2004	8	2004	0	28.8	39.175	1025.272798
8/15/2004	8	2004	20	28.8	39.187	1025.281834
8/15/2004	8	2004	40	27.4	38.983	1025.593293
8/15/2004	8	2004	60	23.8	38.835	1026.609849
8/15/2004	8	2004	80	20.8	38.811	1027.455156
9/15/2004	9	2004	0	28.4	39.191	1025.419273
9/15/2004	9	2004	20	28.4	39.191	1025.419273
9/15/2004	9	2004	40	25.6	38.831	1026.054954
9/15/2004	9	2004	60	20.1	38.787	1027.627926
9/15/2004	9	2004	80	18.4	38.807	1028.090533
10/16/2004	10	2004	0	26.61041893	39.36913274	1026.140998
10/16/2004	10	2004	20	26.74890613	39.38577642	1026.108951
10/16/2004	10	2004	40	25.93377813	39.2179173	1026.242568
10/16/2004	10	2004	60	22.477308	38.80760512	1026.978557
10/16/2004	10	2004	80	19.6309232	38.84453949	1027.797752
11/15/2004	11	2004	0	24.24473503	39.291955	1026.822444
11/15/2004	11	2004	20	24.16559515	39.283955	1026.840386
11/15/2004	11	2004	40	21.63311903	38.85758036	1027.258024
11/15/2004	11	2004	60	19.25462206	38.9547331	1027.981767
11/15/2004	11	2004	80	18.53376194	38.86253536	1028.098792
12/16/2004	12	2004	0	21	39.159	1027.665366
12/16/2004	12	2004	20	21	39.151	1027.659261
12/16/2004	12	2004	40	21	39.095	1027.616526
12/16/2004	12	2004	60	20.6	39.151	1027.769807
12/16/2004	12	2004	80	19.8	38.967	1027.846259
1/16/2005	1	2005	0	18.9	39.019	1028.123901
1/16/2005	1	2005	20	19	39.023	1028.100867
1/16/2005	1	2005	40	19	39.023	1028.100867
1/16/2005	1	2005	60	18.8	39.011	1028.143784
1/16/2005	1	2005	80	18.8	39.059	1028.180572
2/16/2005	2	2005	0	17.6	38.899	1028.363339
2/16/2005	2	2005	20	17.6	38.899	1028.363339
2/16/2005	2	2005	40	17.6	38.895	1028.360266
2/16/2005	2	2005	60	17.6	38.899	1028.363339
2/16/2005	2	2005	80	17.6	38.955	1028.406364
3/18/2005	3	2005	0	17.45	38.803	1028.326877
3/18/2005	3	2005	20	17.6	38.911	1028.372559
3/18/2005	3	2005	40	17.6	38.94	1028.394839
3/18/2005	3	2005	60	17.6	38.951	1028.40329
3/18/2005	3	2005	80	17.6	38.951	1028.40329
4/18/2005	4	2005	0	18.8	38.573	1027.808139
4/18/2005	4	2005	20	18.4	39.023	1028.256205
4/18/2005	4	2005	40	17.8	39.019	1028.405445
4/18/2005	4	2005	60	17.6	39.015	1028.452463
4/18/2005	4	2005	80	17.4	39.016	1028.502981
5/19/2005	5	2005	0	21.2	38.51	1027.114613
5/19/2005	5	2005	20	20.8	39.055	1027.641409
5/19/2005	5	2005	40	19.2	39.027	1028.051483
5/19/2005	5	2005	60	17.6	39.007	1028.446316
5/19/2005	5	2005	80	17.6	39.015	1028.452463
6/19/2005	6	2005	0	25.501176	39.22523207	1026.384299
6/19/2005	6	2005	20	24.54684436	39.19396041	1026.656032
6/19/2005	6	2005	40	22.43818109	39.21249196	1027.297994
6/19/2005	6	2005	60	20.54684436	39.01620561	1027.681448
6/19/2005	6	2005	80	18.81013327	38.99646844	1028.130015
7/19/2005	7	2005	0	29.1	39.379	1025.324774
7/19/2005	7	2005	20	28.8	39.351	1025.405331
7/19/2005	7	2005	40	28	39.327	1025.655079
7/19/2005	7	2005	60	24.8	39.089	1026.498798
7/19/2005	7	2005	80	22	39.039	1027.291961
8/19/2005	8	2005	0	29.9	39.461	1025.112228
8/19/2005	8	2005	20	29.4	39.47	1025.290955
8/19/2005	8	2005	40	29	39.431	1025.397876
8/19/2005	8	2005	60	22.8	39.01	1027.038711
8/19/2005	8	2005	80	18.6	39.02	1028.202461
9/19/2005	9	2005	0	28.33203319	39.50423205	1025.678056
9/19/2005	9	2005	20	28.12402489	39.52092199	1025.76006
9/19/2005	9	2005	40	22.44599585	38.9492834	1027.09542
9/19/2005	9	2005	60	19.44599585	38.96849284	1027.941736
9/19/2005	9	2005	80	17.76899378	39.02036348	1028.41428
10/19/2005	10	2005	0	25.80522791	39.41227777	1026.430254
10/19/2005	10	2005	20	25.85898605	39.43844526	1026.43307
10/19/2005	10	2005	40	22.32254884	38.96796823	1027.145287
10/19/2005	10	2005	60	20.01617674	38.99871986	1027.812396
10/19/2005	10	2005	80	18.69362791	38.99943716	1028.1625
11/19/2005	11	2005	0	21.5	39.36	1027.678618
11/19/2005	11	2005	20	21.4	39.41	1027.744941
11/19/2005	11	2005	40	21.4	39.45	1027.775448
11/19/2005	11	2005	60	21.4	39.45	1027.775448
11/19/2005	11	2005	80	21	39.36	1027.818766
12/20/2005	12	2005	0	20.09044767	39.31446704	1028.033723
12/20/2005	12	2005	20	20.129644	39.28356257	1027.999475
12/20/2005	12	2005	40	20.29044767	39.30999471	1027.975974
12/20/2005	12	2005	60	20.29044767	39.31642686	1027.980889
12/20/2005	12	2005	80	19.96884033	39.25280895	1028.019448
1/20/2006	1	2006	0	18.42576733	39.20818361	1028.391641
1/20/2006	1	2006	20	18.593016	39.19392593	1028.337625
1/20/2006	1	2006	40	18.62576733	39.21523599	1028.345502
1/20/2006	1	2006	60	18.62576733	39.21654604	1028.346506
1/20/2006	1	2006	80	18.56026467	39.21951535	1028.365703
2/19/2006	2	2006	0	17.3	39.079	1028.576164
2/19/2006	2	2006	20	17.4	39.087	1028.557557
2/19/2006	2	2006	40	17.4	39.093	1028.562169
2/19/2006	2	2006	60	17.4	39.105	1028.571394
2/19/2006	2	2006	80	17.4	39.105	1028.571394
3/22/2006	3	2006	0	17.4	39.119	1028.582155
3/22/2006	3	2006	20	17.4	39.119	1028.582155
3/22/2006	3	2006	40	17.4	39.291	1028.71438
3/22/2006	3	2006	60	17.4	39.291	1028.71438
3/22/2006	3	2006	80	17.4	39.287	1028.711305
4/22/2006	4	2006	0	19.35	38.999	1027.990493
4/22/2006	4	2006	20	18.9	39.187	1028.252638
4/22/2006	4	2006	40	18.8	39.191	1028.281745
4/22/2006	4	2006	60	18.3	39.207	1028.422975
4/22/2006	4	2006	80	18	39.207	1028.499347
5/23/2006	5	2006	0	22.9810176	39.16597293	1027.104291
5/23/2006	5	2006	20	20.4961024	39.16541357	1027.809319
5/23/2006	5	2006	40	18.1740256	39.14398304	1028.406773
5/23/2006	5	2006	60	17.3726272	39.14102202	1028.605872
5/23/2006	5	2006	80	17.143856	39.15247456	1028.671161
6/22/2006	6	2006	0	26.4	39.411	1026.240174
6/22/2006	6	2006	20	24.2	39.211	1026.774601
6/22/2006	6	2006	40	19.1	39.087	1028.123706
6/22/2006	6	2006	60	17.8	39.047	1028.426949
6/22/2006	6	2006	80	17.5	39.067	1028.517343
7/23/2006	7	2006	0	27.3346173	39.49978864	1026.004709
7/23/2006	7	2006	20	26.026752	39.37625733	1026.332881
7/23/2006	7	2006	40	22.49860837	39.09719583	1027.192744
7/23/2006	7	2006	60	18.43723907	39.03850348	1028.258543
7/23/2006	7	2006	80	17.79737823	39.11967843	1028.483429
8/23/2006	8	2006	0	28.12079907	39.57447591	1025.801511
8/23/2006	8	2006	20	27.56338	39.51526856	1025.941345
8/23/2006	8	2006	40	25.35745116	39.10577235	1026.338784
8/23/2006	8	2006	60	18.97327209	39.03135637	1028.114253
8/23/2006	8	2006	80	18.04752698	39.16399049	1028.454281
9/23/2006	9	2006	0	27.81141806	39.64914325	1025.960526
9/23/2006	9	2006	20	27.71141806	39.62880038	1025.978229
9/23/2006	9	2006	40	26.79142446	39.31020266	1026.038128
9/23/2006	9	2006	60	21.11716709	39.16277324	1027.635618
9/23/2006	9	2006	80	18.6800064	39.14951373	1028.281077
10/23/2006	10	2006	0	25.64569292	39.71659908	1026.710898
10/23/2006	10	2006	20	25.57543415	39.69946544	1026.720033
10/23/2006	10	2006	40	25.30776308	39.69735342	1026.80231
10/23/2006	10	2006	60	23.94569292	39.47326268	1027.050559
10/23/2006	10	2006	80	20.25430708	39.20710707	1027.90718
11/23/2006	11	2006	0	22.58635886	39.65985936	1027.595451
11/23/2006	11	2006	20	22.58635886	39.65542087	1027.592073
11/23/2006	11	2006	40	22.08702857	39.63565351	1027.7215
11/23/2006	11	2006	60	21.55414171	39.57018576	1027.823583
11/23/2006	11	2006	80	20.865104	39.42237399	1027.903851
12/24/2006	12	2006	0	19.6578624	39.5115776	1028.30096
12/24/2006	12	2006	20	19.6578624	39.52199898	1028.308936
12/24/2006	12	2006	40	19.6578624	39.4995776	1028.291777
12/24/2006	12	2006	60	19.5447072	39.5013145	1028.323332
12/24/2006	12	2006	80	19.0920864	39.35126515	1028.328221
1/23/2007	1	2007	0	18.02674	39.43192471	1028.665262
1/23/2007	1	2007	20	18.02674	39.44742329	1028.677162
1/23/2007	1	2007	40	18.02674	39.41506676	1028.652318
1/23/2007	1	2007	60	17.99637778	39.41542329	1028.660296
1/23/2007	1	2007	80	17.96601556	39.39735084	1028.654114
2/23/2007	2	2007	0	17.4	39.379	1028.782034
2/23/2007	2	2007	20	17.4	39.375	1028.778959
2/23/2007	2	2007	40	17.4	39.351	1028.760507
2/23/2007	2	2007	60	17.3	39.343	1028.779157
2/23/2007	2	2007	80	17.2	39.311	1028.77926
3/26/2007	3	2007	0	17.88656711	39.34880224	1028.636927
3/26/2007	3	2007	20	17.69328356	39.33893657	1028.678008
3/26/2007	3	2007	40	17.6	39.34287314	1028.704403
3/26/2007	3	2007	60	17.55335822	39.3426362	1028.715878
3/26/2007	3	2007	80	17.55335822	39.34486567	1028.717592
4/26/2007	4	2007	0	18.5	39.335	1028.469816
4/26/2007	4	2007	20	18	39.319	1028.58534
4/26/2007	4	2007	40	17.6	39.303	1028.673761
4/26/2007	4	2007	60	17.4	39.325	1028.740519
4/26/2007	4	2007	80	17.4	39.351	1028.760507
5/26/2007	5	2007	0	21.9	39.305	1027.523154
5/26/2007	5	2007	20	21	39.319	1027.787474
5/26/2007	5	2007	40	20	39.268	1028.022654
5/26/2007	5	2007	60	18.8	39.315	1028.376793
5/26/2007	5	2007	80	18.1	39.347	1028.581443
6/26/2007	6	2007	0	25.58753529	39.33068499	1026.437044
6/26/2007	6	2007	20	25.211862	39.32374576	1026.549213
6/26/2007	6	2007	40	22.254236	39.16774582	1027.317053
6/26/2007	6	2007	60	19.155932	39.2319492	1028.22004
6/26/2007	6	2007	80	18.040678	39.28293224	1028.54733
7/27/2007	7	2007	0	28.348512	39.279	1025.502804
7/27/2007	7	2007	20	28.303328	39.327	1025.554078
7/27/2007	7	2007	40	24.229248	39.07663392	1026.663792
7/27/2007	7	2007	60	20.326272	39.175	1027.863048
7/27/2007	7	2007	80	18.632576	39.22499296	1028.351222
8/27/2007	8	2007	0	29.01258648	39.29711664	1025.292814
8/27/2007	8	2007	20	28.7813509	39.33699539	1025.401081
8/27/2007	8	2007	40	25.05517044	38.94377594	1026.310026
8/27/2007	8	2007	60	22.80911119	39.1671911	1027.155598
8/27/2007	8	2007	80	20.05034593	39.16981582	1027.93398
9/26/2007	9	2007	0	27.6647904	39.37404869	1025.80141
9/26/2007	9	2007	20	27.580608	39.38993386	1025.841106
9/26/2007	9	2007	40	22.86742888	38.8559696	1026.901874
9/26/2007	9	2007	60	20.46510237	39.10000226	1027.767838
9/26/2007	9	2007	80	18.2561216	39.13133915	1028.376135
10/27/2007	10	2007	0	25.38267286	39.4823898	1026.61609
10/27/2007	10	2007	20	25.55920743	39.49027066	1026.566748
10/27/2007	10	2007	40	22.61118886	39.18133516	1027.224077
10/27/2007	10	2007	60	20.85198143	39.22665295	1027.75807
10/27/2007	10	2007	80	18.82310286	39.12886273	1028.228111
11/27/2007	11	2007	0	23.708	39.50076	1027.142926
11/27/2007	11	2007	20	23.444	39.508536	1027.227727
11/27/2007	11	2007	40	23.3024	39.510648	1027.271426
11/27/2007	11	2007	60	22.8664	39.46108	1027.362353
11/27/2007	11	2007	80	21.056	39.3414	1027.788975
12/27/2007	12	2007	0	20.94416457	39.3293707	1027.810912
12/27/2007	12	2007	20	20.59835223	39.34981738	1027.922111
12/27/2007	12	2007	40	20.59835223	39.40315743	1027.962854
12/27/2007	12	2007	60	20.34695634	39.37444165	1028.009813
12/27/2007	12	2007	80	20.201144	39.4192691	1028.083804
1/27/2008	1	2008	0	18.42828667	39.2517862	1028.424441
1/27/2008	1	2008	20	18.26640089	39.30455646	1028.506427
1/27/2008	1	2008	40	18.26640089	39.36644224	1028.553918
1/27/2008	1	2008	60	18.08074356	39.37634396	1028.608868
1/27/2008	1	2008	80	18.08074356	39.38644224	1028.61662
2/27/2008	2	2008	0	17.7012781	39.25813733	1028.613924
2/27/2008	2	2008	20	17.56102248	39.35464213	1028.723191
2/27/2008	2	2008	40	17.48051124	39.35544725	1028.743896
2/27/2008	2	2008	60	17.44025562	39.36832904	1028.763821
2/27/2008	2	2008	80	17.4	39.38027792	1028.783017
3/29/2008	3	2008	0	18.85248	39.18921408	1028.26672
3/29/2008	3	2008	20	18.311488	39.25054048	1028.453443
3/29/2008	3	2008	40	17.997824	39.23549088	1028.521773
3/29/2008	3	2008	60	17.78416	39.23793824	1028.577588
3/29/2008	3	2008	80	17.627328	39.2424848	1028.620424
4/28/2008	4	2008	0	20.66681379	39.22600088	1027.808706
4/28/2008	4	2008	20	19.57511034	39.17199206	1028.063174
4/28/2008	4	2008	40	18.47502207	39.14165843	1028.327953
4/28/2008	4	2008	60	18.29170345	39.13566019	1028.370359
4/28/2008	4	2008	80	18.03336276	39.13899294	1028.438682
5/29/2008	5	2008	0	23.898032	39.38021088	1026.994282
5/29/2008	5	2008	20	22.4914528	39.35934266	1027.394321
5/29/2008	5	2008	40	19.2394752	39.19092128	1028.166617
5/29/2008	5	2008	60	18.5	39.22689504	1028.386899
5/29/2008	5	2008	80	18.0934208	39.24821088	1028.50728
6/29/2008	6	2008	0	27.19866	39.46688931	1026.024288
6/29/2008	6	2008	20	25.7945528	39.45560006	1026.466408
6/29/2008	6	2008	40	22.3411592	39.23280717	1027.341514
6/29/2008	6	2008	60	20.0822312	39.28530003	1028.013648
6/29/2008	6	2008	80	19.2466064	39.32146432	1028.264709
7/30/2008	7	2008	0	28.736195	39.4473434	1025.499426
7/30/2008	7	2008	20	27.908585	39.38057032	1025.725785
7/30/2008	7	2008	40	25.525151	39.17188352	1026.336404
7/30/2008	7	2008	60	22.366868	39.15708628	1027.276448
7/30/2008	7	2008	80	20.080371	39.20420276	1027.95215
8/29/2008	8	2008	0	29	39.5635269	1025.497656
8/29/2008	8	2008	20	28.60448938	39.5420903	1025.615173
8/29/2008	8	2008	40	24.51958538	39.37515198	1026.801769
8/29/2008	8	2008	60	22.0926491	39.11911446	1027.326454
8/29/2008	8	2008	80	19.26122345	39.12007745	1028.106632
9/29/2008	9	2008	0	27.85429412	39.54922021	1025.870961
9/29/2008	9	2008	20	27.44595059	39.55480426	1026.009758
9/29/2008	9	2008	40	23.54159529	39.43406191	1027.142046
9/29/2008	9	2008	60	20.59588941	39.09150795	1027.725502
9/29/2008	9	2008	80	19.04582824	39.12433007	1028.166503
10/30/2008	10	2008	0	25.01380828	39.36015532	1026.638274
10/30/2008	10	2008	20	24.84119614	39.40826121	1026.728077
10/30/2008	10	2008	40	23.74798593	39.29882973	1026.977585
10/30/2008	10	2008	60	19.87261214	39.02908056	1027.874258
10/30/2008	10	2008	80	18.71783641	39.11823588	1028.247298
11/30/2008	11	2008	0	22.14498226	39.38248794	1027.512009
11/30/2008	11	2008	20	22.45034574	39.36168511	1027.408026
11/30/2008	11	2008	40	22.38927304	39.35081312	1027.417436
11/30/2008	11	2008	60	21.0435993	39.24466099	1027.718605
11/30/2008	11	2008	80	20.33754435	39.23400355	1027.905062
12/30/2008	12	2008	0	20.06263906	39.41512824	1028.11822
12/30/2008	12	2008	20	20.37046894	39.34043773	1027.977407
12/30/2008	12	2008	40	20.33452565	39.32781134	1027.977571
12/30/2008	12	2008	60	20.29858235	39.33225278	1027.990768
12/30/2008	12	2008	80	20.16263906	39.343	1028.035962
1/30/2009	1	2009	0	18.89146933	39.35797632	1028.385895
1/30/2009	1	2009	20	18.83436044	39.32254503	1028.373631
1/30/2009	1	2009	40	18.83436044	39.3206019	1028.372141
1/30/2009	1	2009	60	18.83436044	39.31911374	1028.371
1/30/2009	1	2009	80	18.78578222	39.33271564	1028.394071
3/2/2009	3	2009	0	18.14154	39.2272328	1028.478939
3/2/2009	3	2009	20	17.99436	39.2214208	1028.511847
3/2/2009	3	2009	40	17.99436	39.2214208	1028.511847
3/2/2009	3	2009	60	17.99436	39.2557592	1028.538212
3/2/2009	3	2009	80	17.99436	39.2557592	1028.538212
4/1/2009	4	2009	0	18.39142154	39.00224706	1028.242486
4/1/2009	4	2009	20	18.25313723	39.13969142	1028.383306
4/1/2009	4	2009	40	18.11485292	39.14522279	1028.42278
4/1/2009	4	2009	60	18.04571077	39.16334314	1028.454244
4/1/2009	4	2009	80	17.7	39.18546863	1028.558416
5/2/2009	5	2009	0	19.9774105	39.15022437	1027.938691
5/2/2009	5	2009	20	19.42257425	39.21593496	1028.137352
5/2/2009	5	2009	40	18.79677075	39.16148378	1028.25996
5/2/2009	5	2009	60	18.483869	39.14532262	1028.328487
5/2/2009	5	2009	80	17.91290175	39.21706428	1028.529106
6/2/2009	6	2009	0	23.86946971	39.2668568	1026.916822
6/2/2009	6	2009	20	22.98568046	39.23229686	1027.15335
6/2/2009	6	2009	40	20.34778789	39.10573691	1027.804258
6/2/2009	6	2009	60	19.4576832	39.13809895	1028.068456
6/2/2009	6	2009	80	18.4288416	39.21384634	1028.395195
7/3/2009	7	2009	0	27.349436	39.3115352	1025.857764
7/3/2009	7	2009	20	26.962816	39.284338	1025.963132
7/3/2009	7	2009	40	24.757604	39.1651408	1026.569546
7/3/2009	7	2009	60	21.656126	39.08960988	1027.42835
7/3/2009	7	2009	80	20.724154	39.11528666	1027.708366
8/2/2009	8	2009	0	29.22379886	39.42255456	1025.315421
8/2/2009	8	2009	20	28.93941029	39.38897815	1025.386777
8/2/2009	8	2009	40	25.97620114	39.17922272	1026.199868
8/2/2009	8	2009	60	21.84683429	39.17589298	1027.439944
8/2/2009	8	2009	80	20.74869029	39.16408622	1027.738857
9/2/2009	9	2009	0	29.24035451	39.52359842	1025.385825
9/2/2009	9	2009	20	28.82972457	39.48189763	1025.493864
9/2/2009	9	2009	40	26.31712571	39.35972239	1026.227914
9/2/2009	9	2009	60	22.4511808	39.24959449	1027.322468
9/2/2009	9	2009	80	19.97874011	39.21976379	1027.991507
10/3/2009	10	2009	0	27.51268554	39.55418863	1025.987382
10/3/2009	10	2009	20	27.08146646	39.56168121	1026.134047
10/3/2009	10	2009	40	25.90667262	39.47884765	1026.448554
10/3/2009	10	2009	60	22.11919323	39.18488634	1027.368929
10/3/2009	10	2009	80	19.45642523	39.17525371	1028.09723
11/3/2009	11	2009	0	24.83397793	39.58576317	1026.864851
11/3/2009	11	2009	20	24.56718234	39.59822136	1026.956364
11/3/2009	11	2009	40	23.54446593	39.44027403	1027.145908
11/3/2009	11	2009	60	21.58815834	39.34513628	1027.642368
11/3/2009	11	2009	80	19.33301103	39.19720589	1028.146732
12/3/2009	12	2009	0	21.97107657	39.55930242	1027.696592
12/3/2009	12	2009	20	22.09848686	39.55349525	1027.655622
12/3/2009	12	2009	40	22.09848686	39.55280718	1027.655098
12/3/2009	12	2009	60	21.95330743	39.55421552	1027.697803
12/3/2009	12	2009	80	20.82816686	39.44250107	1027.929456
1/3/2010	1	2010	0	20.04641463	39.48485659	1028.175932
1/3/2010	1	2010	20	20.14607317	39.46880195	1028.136635
1/3/2010	1	2010	40	20.14607317	39.49080878	1028.153461
1/3/2010	1	2010	60	20.14607317	39.49724561	1028.158382
1/3/2010	1	2010	80	20.14607317	39.47469951	1028.141144
2/3/2010	2	2010	0	19.17917496	39.33011978	1028.289116
2/3/2010	2	2010	20	18.91041252	39.31782902	1028.350181
2/3/2010	2	2010	40	18.86561878	39.32211978	1028.365158
2/3/2010	2	2010	60	18.73123757	39.32266202	1028.400539
2/3/2010	2	2010	80	18.64165009	39.30099602	1028.407152
3/6/2010	3	2010	0	19.4	39.03806218	1028.007171
3/6/2010	3	2010	20	18.72785952	39.08468961	1028.218984
3/6/2010	3	2010	40	18.55571904	39.08777457	1028.26585
3/6/2010	3	2010	60	18.32785952	39.09800333	1028.33222
3/6/2010	3	2010	80	18.27214048	39.08823209	1028.338968
4/5/2010	4	2010	0	20.01116891	39.01159568	1027.823591
4/5/2010	4	2010	20	18.90372297	38.98467387	1028.096628
4/5/2010	4	2010	40	18.63581531	39.09717721	1028.252384
4/5/2010	4	2010	60	18.50372297	39.04270216	1028.244677
4/5/2010	4	2010	80	18.36790766	38.97094342	1028.224497
5/6/2010	5	2010	0	21.88110054	39.25257034	1027.4886
5/6/2010	5	2010	20	21.10813405	39.18878661	1027.657985
5/6/2010	5	2010	40	20.49191395	39.26656938	1027.887741
5/6/2010	5	2010	60	19.65406703	39.15305551	1028.027625
5/6/2010	5	2010	80	18.87433016	39.00878469	1028.122759
6/6/2010	6	2010	0	25.08133846	39.4020688	1026.649099
6/6/2010	6	2010	20	24.32328	39.395	1026.876735
6/6/2010	6	2010	40	23.37238462	39.31756738	1027.103917
6/6/2010	6	2010	60	21.46522154	39.23457022	1027.592788
6/6/2010	6	2010	80	20.01253538	39.11775212	1027.904386
7/6/2010	7	2010	0	27.569944	39.43312736	1025.877204
7/6/2010	7	2010	20	26.947402	39.43606368	1026.082724
7/6/2010	7	2010	40	25.626592	39.35705808	1026.444737
7/6/2010	7	2010	60	24.032374	39.26746256	1026.868179
7/6/2010	7	2010	80	21.534106	39.17953184	1027.531394
8/6/2010	8	2010	0	29.47842286	39.53104048	1025.310026
8/6/2010	8	2010	20	28.82360137	39.32416784	1025.377153
8/6/2010	8	2010	40	27.56014903	39.34493927	1025.813883
8/6/2010	8	2010	60	24.23122011	39.13519075	1026.707616
8/6/2010	8	2010	80	21.1720832	39.01832021	1027.51009
9/6/2010	9	2010	0	29.91319714	39.56230558	1025.183835
9/6/2010	9	2010	20	29.42395914	39.42112413	1025.245982
9/6/2010	9	2010	40	28.79340143	39.44650276	1025.479482
9/6/2010	9	2010	60	24.40416343	39.04605892	1026.587434
9/6/2010	9	2010	80	20.30659857	38.92247211	1027.675448
10/7/2010	10	2010	0	27.44681714	39.44402176	1025.925862
10/7/2010	10	2010	20	25.67271029	39.15531374	1026.27755
10/7/2010	10	2010	40	22.84045143	38.94757348	1026.979416
10/7/2010	10	2010	60	20.588316	38.92885872	1027.60337
10/7/2010	10	2010	80	18.52589314	38.94447515	1028.163647
11/6/2010	11	2010	0	25	39.427	1026.6932
11/6/2010	11	2010	20	24.3	39.291	1026.804923
11/6/2010	11	2010	40	24	39.259	1026.871531
11/6/2010	11	2010	60	20.2	38.815	1027.622269
11/6/2010	11	2010	80	19.2	38.851	1027.916711
12/7/2010	12	2010	0	22.96044343	39.37374992	1027.268328
12/7/2010	12	2010	20	22.9015299	39.30165002	1027.230794
12/7/2010	12	2010	40	22.8015299	39.16581237	1027.156766
12/7/2010	12	2010	60	22.62478933	39.163788	1027.206771
12/7/2010	12	2010	80	20.562816	39.26368809	1027.86609
1/7/2011	1	2011	0	20.84286764	39.30026362	1027.816789
1/7/2011	1	2011	20	20.73159055	39.26471471	1027.820411
1/7/2011	1	2011	40	20.68722909	39.21914938	1027.79785
1/7/2011	1	2011	60	20.68722909	39.23885062	1027.812895
1/7/2011	1	2011	80	20.68722909	39.36306122	1027.90775
2/7/2011	2	2011	0	19.32512052	39.22146895	1028.167396
2/7/2011	2	2011	20	19.17703432	39.14793791	1028.150143
2/7/2011	2	2011	40	19.17703432	39.21178481	1028.199043
2/7/2011	2	2011	60	19.17703432	38.9721103	1028.015487
2/7/2011	2	2011	80	19.17703432	39.24481344	1028.22434
3/9/2011	3	2011	0	18.51008992	39.01841126	1028.22441
3/9/2011	3	2011	20	18.41008992	38.97224676	1028.214689
3/9/2011	3	2011	40	18.22017984	39.00186115	1028.285952
3/9/2011	3	2011	60	18.22017984	38.83951415	1028.161385
3/9/2011	3	2011	80	18.22017984	38.84024411	1028.161945
4/9/2011	4	2011	0	19.09543226	39.61565053	1028.529902
4/9/2011	4	2011	20	18.71725935	39.00679706	1028.162023
4/9/2011	4	2011	40	18.62588903	39.03826916	1028.209784
4/9/2011	4	2011	60	18.34771613	39.01321337	1028.262091
4/9/2011	4	2011	80	18.34771613	38.95402575	1028.216687
5/10/2011	5	2011	0	20.86	38.927	1027.527122
5/10/2011	5	2011	20	20.52	39.103	1027.755097
5/10/2011	5	2011	40	19.63	39.075	1027.974323
5/10/2011	5	2011	60	19.04	38.059	1027.352147
5/10/2011	5	2011	80	18.64	39.075	1028.234299
6/10/2011	6	2011	0	25.5	39.015	1026.225528
6/10/2011	6	2011	20	24.5	39.231	1026.698442
6/10/2011	6	2011	40	23	39.163	1027.096453
6/10/2011	6	2011	60	21.5	39.139	1027.510116
6/10/2011	6	2011	80	20	39.159	1027.939308
7/10/2011	7	2011	0	27.90118667	39.18239701	1025.578795
7/10/2011	7	2011	20	27.03839733	39.15965045	1025.844455
7/10/2011	7	2011	40	25.74421333	39.12458101	1026.231795
7/10/2011	7	2011	60	24.175608	39.01276619	1026.631597
7/10/2011	7	2011	80	19.72557867	39.10137152	1027.968969
8/10/2011	8	2011	0	29.71110154	39.17082341	1024.959185
8/10/2011	8	2011	20	28.98221169	39.13268881	1025.179332
8/10/2011	8	2011	40	28.42220308	39.13259966	1025.367842
8/10/2011	8	2011	60	23.69335631	38.85544578	1026.657286
8/10/2011	8	2011	80	19.88444062	39.03233391	1027.873568
9/10/2011	9	2011	0	29.41947	39.0885576	1024.997324
9/10/2011	9	2011	20	28.71947	39.0305046	1025.191141
9/10/2011	9	2011	40	28.2743375	39.0907523	1025.38572
9/10/2011	9	2011	60	23.36283125	38.80629205	1026.718307
9/10/2011	9	2011	80	20	38.89018605	1027.733782
10/10/2011	10	2011	0	27.15602924	39.24738711	1025.872456
10/10/2011	10	2011	20	26.83454234	39.22113597	1025.956917
10/10/2011	10	2011	40	26.71305545	39.20726472	1025.985645
10/10/2011	10	2011	60	24.10562097	38.90292746	1026.569435
10/10/2011	10	2011	80	20	38.63708887	1027.540302
11/10/2011	11	2011	0	22.7990125	39.19667136	1027.180973
11/10/2011	11	2011	20	22.67303225	39.18248998	1027.206953
11/10/2011	11	2011	40	22.67303225	39.17105867	1027.198257
11/10/2011	11	2011	60	22.15342725	39.08896108	1027.286056
11/10/2011	11	2011	80	20.96225675	39.00327534	1027.55701
12/11/2011	12	2011	0	20	39.222	1027.98748
12/11/2011	12	2011	20	19.9	39.223	1028.0152
12/11/2011	12	2011	40	19.8	39.219	1028.039014
12/11/2011	12	2011	60	19.7	39.199	1028.050503
12/11/2011	12	2011	80	19.6	39.183	1028.064964
1/11/2012	1	2012	0	18.85929148	39.11109778	1028.205079
1/11/2012	1	2012	20	18.69591878	39.11906878	1028.253615
1/11/2012	1	2012	40	18.65929148	39.11760369	1028.261974
1/11/2012	1	2012	60	18.62266417	39.44678724	1028.523864
1/11/2012	1	2012	80	18.58603687	39.09681313	1028.264961
2/10/2012	2	2012	0	17.88445455	38.97126909	1028.34754
2/10/2012	2	2012	20	17.49512727	38.96812291	1028.442567
2/10/2012	2	2012	40	17.49512727	38.96812291	1028.442567
2/10/2012	2	2012	60	17.49512727	39.166538	1028.595055
2/10/2012	2	2012	80	17.49512727	38.96874473	1028.443045
3/12/2012	3	2012	0	18.07694267	38.82145605	1028.183903
3/12/2012	3	2012	20	16.93614013	38.90896892	1028.534695
3/12/2012	3	2012	40	16.93614013	38.92103108	1028.543976
3/12/2012	3	2012	60	16.93614013	38.92503108	1028.547053
3/12/2012	3	2012	80	16.93614013	38.94109325	1028.559412
4/12/2012	4	2012	0	18.5	38.375	1027.733673
4/12/2012	4	2012	20	17.4	38.863	1028.38538
4/12/2012	4	2012	40	17	38.875	1028.492982
4/12/2012	4	2012	60	16.9	38.891	1028.529672
4/12/2012	4	2012	80	16.5	38.907	1028.638658
5/13/2012	5	2012	0	22.8	38.707	1026.808297
5/13/2012	5	2012	20	21.3	38.883	1027.371117
5/13/2012	5	2012	40	18.7	38.899	1028.083861
5/13/2012	5	2012	60	17.5	38.871	1028.366721
5/13/2012	5	2012	80	17.15	38.863	1028.447023
6/12/2012	6	2012	0	25.7	38.827	1026.020545
6/12/2012	6	2012	20	21.3	39.843	1028.103399
6/12/2012	6	2012	40	19.3	38.835	1027.87814
6/12/2012	6	2012	60	18.2	38.867	1028.18761
6/12/2012	6	2012	80	17.2	38.879	1028.44704
7/13/2012	7	2012	0	29.3	39.127	1025.067036
7/13/2012	7	2012	20	29	39.307	1025.304523
7/13/2012	7	2012	40	28	39.387	1025.70032
7/13/2012	7	2012	60	25	39.441	1026.703809
7/13/2012	7	2012	80	19	39.223	1028.254096
8/13/2012	8	2012	0	31	39.483	1024.744224
8/13/2012	8	2012	20	29.9	39.411	1025.074636
8/13/2012	8	2012	40	29.6	39.143	1024.976437
8/13/2012	8	2012	60	21	38.891	1027.460861
8/13/2012	8	2012	80	17	39.035	1028.61607
9/13/2012	9	2012	0	29.7995232	39.53702146	1025.204094
9/13/2012	9	2012	20	29.2247318	39.55880871	1025.417654
9/13/2012	9	2012	40	25.9235398	39.11899046	1026.170974
9/13/2012	9	2012	60	20.249702	38.92176222	1027.69037
9/13/2012	9	2012	80	17.8253278	39.01399166	1028.395231
10/13/2012	10	2012	0	27.1	39.479	1026.065577
10/13/2012	10	2012	20	25.55	39.355	1026.467231
10/13/2012	10	2012	40	20.2	38.875	1027.66812
10/13/2012	10	2012	60	18.55	38.923	1028.140975
10/13/2012	10	2012	80	17.8	38.959	1028.359365
11/13/2012	11	2012	0	24.3	39.483	1026.950585
11/13/2012	11	2012	20	24.3	39.471	1026.94148
11/13/2012	11	2012	40	24.3	39.447	1026.923272
11/13/2012	11	2012	60	22.3	39.475	1027.537791
11/13/2012	11	2012	80	18.6	39.291	1028.41026
12/14/2012	12	2012	0	22	39.555	1027.685029
12/14/2012	12	2012	20	21.8	39.487	1027.690356
12/14/2012	12	2012	40	21.9	39.479	1027.655733
12/14/2012	12	2012	60	21.85	39.479	1027.670006
12/14/2012	12	2012	80	21.8	39.523	1027.717793
1/13/2013	1	2013	0	19.5	39.247	1028.140572
1/13/2013	1	2013	20	19.2	39.167	1028.158698
1/13/2013	1	2013	40	19.7	39.227	1028.071926
1/13/2013	1	2013	60	19.6	39.195	1028.074147
1/13/2013	1	2013	80	19.5	39.215	1028.116078
2/13/2013	2	2013	0	18.595008	39.15348416	1028.3061
2/13/2013	2	2013	20	18.219592	39.12778368	1028.382729
2/13/2013	2	2013	40	18.342512	39.14856736	1028.367262
2/13/2013	2	2013	60	18.317928	39.13768384	1028.365205
2/13/2013	2	2013	80	18.293344	39.14260064	1028.375265
3/16/2013	3	2013	0	18.15423371	39.12883065	1028.400183
3/16/2013	3	2013	20	17.82711686	39.12083065	1028.476832
3/16/2013	3	2013	40	17.82711686	39.12008467	1028.476259
3/16/2013	3	2013	60	17.75423371	39.11316935	1028.489269
3/16/2013	3	2013	80	17.68135057	39.13649195	1028.525463
4/16/2013	4	2013	0	19.3341248	38.98599034	1027.984728
4/16/2013	4	2013	20	18.8798592	39.09523219	1028.187564
4/16/2013	4	2013	40	18.8027264	39.06037907	1028.180921
4/16/2013	4	2013	60	18.6255936	39.05546438	1028.223044
4/16/2013	4	2013	80	18.4484608	39.05969658	1028.271916
5/16/2013	5	2013	0	24	38.807	1026.528513
5/16/2013	5	2013	20	22.3	39.035	1027.202811
5/16/2013	5	2013	40	21.5	39.103	1027.48267
5/16/2013	5	2013	60	19.5	39.103	1028.030355
5/16/2013	5	2013	80	18.8	39.099	1028.21123
6/16/2013	6	2013	0	25.5	39.307	1026.446569
6/16/2013	6	2013	20	25	39.307	1026.602273
6/16/2013	6	2013	40	24	39.239	1026.856351
6/16/2013	6	2013	60	22	39.195	1027.410782
6/16/2013	6	2013	80	19	39.047	1028.119253
7/17/2013	7	2013	0	28	39.227	1025.579682
7/17/2013	7	2013	20	27.9	39.207	1025.59774
7/17/2013	7	2013	40	27.2	39.155	1025.78839
7/17/2013	7	2013	60	23.9	38.875	1026.6102
7/17/2013	7	2013	80	20.1	38.923	1027.731876
8/17/2013	8	2013	0	29.5	39.483	1025.266486
8/17/2013	8	2013	20	29.4	39.411	1025.246562
8/17/2013	8	2013	40	25.5	39.071	1026.267916
8/17/2013	8	2013	60	20.3	38.955	1027.702097
8/17/2013	8	2013	80	18.3	39.031	1028.287939
9/16/2013	9	2013	0	27.61897618	39.50589942	1025.915979
9/16/2013	9	2013	20	27.43719253	39.47642692	1025.953475
9/16/2013	9	2013	40	26.2360528	39.36542112	1026.258101
9/16/2013	9	2013	60	21.52675467	38.96154269	1027.367288
9/16/2013	9	2013	80	18.62713458	39.03427135	1028.206397
10/17/2013	10	2013	0	24.2	39.535	1027.020446
10/17/2013	10	2013	20	23.8	39.752	1027.306106
10/17/2013	10	2013	40	23.3	39.479	1027.248084
10/17/2013	10	2013	60	19.7	39.071	1027.952574
10/17/2013	10	2013	80	17.9	39.027	1028.386415
11/17/2013	11	2013	0	22.5	39.471	1027.476825
11/17/2013	11	2013	20	22.5	39.471	1027.476825
11/17/2013	11	2013	40	22.5	39.463	1027.470736
11/17/2013	11	2013	60	21.3	39.227	1027.63347
11/17/2013	11	2013	80	20.2	39.031	1027.78734
12/18/2013	12	2013	0	20	39.435	1028.150361
12/18/2013	12	2013	20	21	39.431	1027.872956
12/18/2013	12	2013	40	21	39.443	1027.882116
12/18/2013	12	2013	60	21.1	39.235	1027.695515
12/18/2013	12	2013	80	21	39.439	1027.879063
