# Supplementary material for: Temporal Variability of Zooplankton (2000-2013) in the Levantine Sea: Significant Changes Associated to the 2005-2010 EMT-like Event?
Source: PLoS One. 2016 Jul 26;11(7):e0158484. doi: 10.1371/journal.pone.0158484 (PMC4961430; doi:10.1371/journal.pone.0158484)
Supplement: S2 Table — (CSV) [file pone.0158484.s002.csv]

52um plankton net
STATION B2, Lebanon
LATITUDE	34�14,856
LONGITUDE	35�36,067
Date	Month	Year	Total Copepods (ind.m-3)	Total Zooplankton (ind.m-3)
1/30/2000	1	2000	421.5893728	509.4083478
2/29/2000	2	2000	288	335
3/31/2000	3	2000	564	643
4/1/2000	4	2000	340.6501234	385.5490517
5/1/2000	5	2000	879.9374778	970.4933964
6/1/2000	6	2000	647.4949771	799.6091115
7/1/2000	7	2000	314	399
8/1/2000	8	2000	364.2484295	497.8347209
9/1/2000	9	2000	271.87328	317.5506929
10/1/2000	10	2000	691	843
11/1/2000	11	2000	727	794
12/2/2000	12	2000	644.4444444	720.4678362
1/2/2001	1	2001	405.8479532	450.2923977
2/1/2001	2	2001	332.1637427	390.6432749
3/4/2001	3	2001	332.1637427	417.5438596
4/4/2001	4	2001	588.3040935	735.6725146
5/5/2001	5	2001	321.5224193	382.7425914
6/4/2001	6	2001	397.6608188	473.6842106
7/5/2001	7	2001	1440.935673	2189.473684
8/5/2001	8	2001	650.2923977	959.0643275
9/5/2001	9	2001	736.8421053	777.7777778
10/5/2001	10	2001	518.128655	557.8947368
11/5/2001	11	2001	673.6842106	725.1461989
12/6/2001	12	2001	435.2011732	484.1982205
1/5/2002	1	2002	221.0526316	267.8362573
2/5/2002	2	2002	500.8433933	680.6665228
3/8/2002	3	2002	432.7485381	552.0467837
4/8/2002	4	2002	601.1695907	840.9356725
5/8/2002	5	2002	1281.871345	1847.953216
6/8/2002	6	2002	52.63157894	91.22807017
7/9/2002	7	2002	1473.684211	1763.74269
8/9/2002	8	2002	306.8290441	430.2143541
9/8/2002	9	2002	273.2500594	318.1414403
10/9/2002	10	2002	504.0800468	576.2988889
11/9/2002	11	2002	547.3684211	630.4093568
12/10/2002	12	2002	447.3469825	598.7484697
1/9/2003	1	2003	1229.762599	1736.800797
2/9/2003	2	2003	1829.592033	2080.601326
3/12/2003	3	2003	1431.578947	1533.333333
4/11/2003	4	2003	2976.660112	3569.681286
5/12/2003	5	2003	732.3967973	1025.716228
6/12/2003	6	2003	924.4406666	1366.011988
7/13/2003	7	2003	895.5599242	1283.497183
8/12/2003	8	2003	944.7832961	1255.178205
9/12/2003	9	2003	1109.848789	1395.713033
10/13/2003	10	2003	793.3430114	1007.318927
11/13/2003	11	2003	970.4251341	1148.327162
12/13/2003	12	2003	1062.373444	1214.718858
1/13/2004	1	2004	548.5881345	616.3941637
3/15/2004	3	2004	613.7457948	692.8378097
4/14/2004	4	2004	391.0035321	463.9278931
5/15/2004	5	2004	286.1429364	462.9914473
6/15/2004	6	2004	388.7998001	568.9172738
7/15/2004	7	2004	553.3668663	660.9669983
8/15/2004	8	2004	477.154636	615.0259891
9/15/2004	9	2004	225.8356954	305.4860242
10/16/2004	10	2004	382.1424424	510.5598339
11/15/2004	11	2004	175.4385964	200
12/16/2004	12	2004	253.7060032	281.9077512
1/16/2005	1	2005	152.024807	196.9957368
2/16/2005	2	2005	106.410386	137.812386
3/18/2005	3	2005	546.1988304	754.3859649
4/18/2005	4	2005	468.662108	591.2914799
5/19/2005	5	2005	184.7953216	424.5614035
6/19/2005	6	2005	155.5555556	203.5087719
7/19/2005	7	2005	1172.054401	1435.675433
8/19/2005	8	2005	1162.17279	1343.339437
9/19/2005	9	2005	3761.403509	3836.25731
10/19/2005	10	2005	1749.707602	2021.052631
11/19/2005	11	2005	1950.081246	2196.818986
12/20/2005	12	2005	1192.982456	1366.081871
1/20/2006	1	2006	1426.848349	1726.36176
2/19/2006	2	2006	1876.023392	2091.228071
3/22/2006	3	2006	2863.35498	3132.013916
4/22/2006	4	2006	722.8070176	798.8304094
5/23/2006	5	2006	778.9473685	1059.649123
6/22/2006	6	2006	1014.035088	1037.426901
7/23/2006	7	2006	1048.767997	1075.50756
8/23/2006	8	2006	1083.825389	1113.943978
9/23/2006	9	2006	936.4853116	968.5436291
10/23/2006	10	2006	223.3918129	252.631579
11/23/2006	11	2006	677.6948238	875.690064
12/24/2006	12	2006	544.1560595	662.947625
1/23/2007	1	2007	638.155917	699.5020603
2/23/2007	2	2007	1299.943381	1424.857445
3/26/2007	3	2007	1850.292398	2028.070176
4/26/2007	4	2007	382.4561404	467.8362573
5/26/2007	5	2007	2512.280702	3452.631579
6/26/2007	6	2007	3254.551368	4129.790783
7/27/2007	7	2007	3845.614035	4669.005848
8/27/2007	8	2007	2080.459047	2275.571313
9/26/2007	9	2007	614.5344304	731.966731
10/27/2007	10	2007	918.9258104	1150.308844
11/27/2007	11	2007	910.9323677	1162.281293
12/27/2007	12	2007	940.3508772	1742.690058
1/27/2008	1	2008	800.308505	1198.374423
2/27/2008	2	2008	1013.214202	1187.618286
3/29/2008	3	2008	890.4429704	1121.561913
5/29/2008	5	2008	498.8543045	711.3645203
6/29/2008	6	2008	512.4741872	706.4006082
7/30/2008	7	2008	754.8456047	973.4555697
8/29/2008	8	2008	877.9161777	1118.59323
9/29/2008	9	2008	667.8972696	803.1866796
10/30/2008	10	2008	896.1727251	1090.381142
11/30/2008	11	2008	1282.097665	1647.984739
12/30/2008	12	2008	714.619883	980.116959
1/30/2009	1	2009	669.9941989	838.3647857
2/1/2009	2	2009	939.9838499	1042.039436
3/2/2009	3	2009	938.9903536	1027.967601
4/1/2009	4	2009	645.614035	852.6315789
5/2/2009	5	2009	860.8187134	1225.730994
6/2/2009	6	2009	816.1671011	1068.557319
7/3/2009	7	2009	2516.213214	2807.675413
8/2/2009	8	2009	1220.406926	1356.558727
9/2/2009	9	2009	574.8270275	637.9849223
10/3/2009	10	2009	581.7266155	676.3825278
11/3/2009	11	2009	762.5730994	1104.093567
12/3/2009	12	2009	728.6549707	833.9181286
1/3/2010	1	2010	663.6648501	768.1256608
2/3/2010	2	2010	302.9239766	348.5380116
3/6/2010	3	2010	355.5555555	421.0526316
4/5/2010	4	2010	452.631579	523.9766082
5/6/2010	5	2010	407.8138771	805.4317762
6/6/2010	6	2010	347.3684211	442.1052632
7/6/2010	7	2010	1810.526316	1899.415205
8/6/2010	8	2010	822.2222223	948.5380118
9/6/2010	9	2010	637.4269006	753.2163743
10/7/2010	10	2010	504.0935673	560.2339182
11/6/2010	11	2010	12.86549708	22.22222222
12/7/2010	12	2010	260.8187135	299.4152047
1/7/2011	1	2011	283.0409356	390.6432748
2/7/2011	2	2011	252.631579	314.619883
3/9/2011	3	2011	9.356725146	11.69590643
4/9/2011	4	2011	1609.356725	1777.777777
5/10/2011	5	2011	1099.22807	1483.568655
6/10/2011	6	2011	135.5664408	172.8754998
7/10/2011	7	2011	235.0877193	264.3274854
8/10/2011	8	2011	263.6888045	303.5772153
9/10/2011	9	2011	818.7134503	907.6023392
10/10/2011	10	2011	1432.435144	1535.139682
11/10/2011	11	2011	946.869695	1054.804038
12/11/2011	12	2011	785.3066041	865.7399298
1/11/2012	1	2012	608.1871345	713.4502924
2/10/2012	2	2012	301.4987813	339.4465872
3/12/2012	3	2012	164.7787524	206.8699805
4/12/2012	4	2012	650.4946409	838.8780561
5/13/2012	5	2012	912.6537176	1118.747509
7/13/2012	7	2012	869.9230957	1205.7594
8/13/2012	8	2012	745.9662396	1136.587353
9/13/2012	9	2012	781.5056988	1097.791351
10/13/2012	10	2012	807.4431569	1116.99019
11/13/2012	11	2012	908.1661573	1064.195287
12/14/2012	12	2012	1197.982315	1277.219571
1/13/2013	1	2013	665.1582599	719.9401566
2/13/2013	2	2013	478.8317461	667.5356837
3/16/2013	3	2013	704.1791989	973.6298071
4/16/2013	4	2013	901.0117099	1139.082704
5/16/2013	5	2013	784.5328739	1030.012033
6/16/2013	6	2013	356.6036221	462.2276095
7/17/2013	7	2013	392.7073685	560.4442398
8/17/2013	8	2013	538.011696	658.4795322
9/16/2013	9	2013	407.4660642	482.7450279
10/17/2013	10	2013	277.2340585	319.285621
11/17/2013	11	2013	1774.513008	1905.163224
12/18/2013	12	2013	2390.63423	2532.243275
